# Supplementary material for: Development and Validation of the LC–MS/MS Method for Determination of 130 Natural and Synthetic Cannabinoids in Cannabis Oil
Source: Molecules. 2022 Dec 6;27(23):8601. doi: 10.3390/molecules27238601 (PMC9736437; doi:10.3390/molecules27238601)
Supplement: Supplementary file 1 [file molecules-27-08601-s001.zip]

Archive with 1 entries (1 files):
- molecules-2001717-supplementary.pdf
